# Supplementary material for: Seaweed-Derived Extract Targets Porphyr’ageing to Modulate the Visible Signs of Aging in Human Skin
Source: Mar Drugs. 2026 Jun 18;24(6):220. doi: 10.3390/md24060220 (PMC13301944; doi:10.3390/md24060220)
Supplement: Supplementary file 1 [file marinedrugs-24-00220-s001.zip]

Archive with 1 entries (1 files):
- marinedrugs-4288631-supplementary.pdf
